# Supplementary material for: Metabolic Profiling and Potential Taste Biomarkers of Two Rambutans during Maturation
Source: Molecules. 2023 Feb 1;28(3):1390. doi: 10.3390/molecules28031390 (PMC9920857; doi:10.3390/molecules28031390)
Supplement: Supplementary file 1 [file molecules-28-01390-s001.zip]

Archive with 3 entries (3 files):
- Table S1. Basic qualities of BY2 and BY7 rambutans at three growth stages.pdf
- Table S2. Sugars and organic acids of BY2 and BY7 rambutans at three growth stages.pdf
- Table S3. Amino acids of BY2 and BY7 rambutan at three growth stages.pdf
